# Supplementary material for: The relationship between intradialytic hypotension and vascular calcification in hemodialysis patients
Source: PLoS One. 2017 Oct 19;12(10):e0185846. doi: 10.1371/journal.pone.0185846 (PMC5648120; doi:10.1371/journal.pone.0185846)
Supplement: S1 File — (XLSX) [file pone.0185846.s001.xlsx]

## Sheet: data 0817
number	LVMI	sex	age	DM	BMI	start date	preCVD	CAD	CVA	PAD	smoking	period_NCVDDEA	newCVD_Death	newCVD	newCVD_respectively	newCVD_date	death	death_date	UF	IDWG	start_HD	access	ACEIARB	CCB	BB	diuretics	ASA	antipl	Statin	VitD	CINA	CaP_bin	NonCa	IDH10	IDH1	IDH_VC	IDHVC	IDH2	SBP	DBP	Lspine_date	calcification	Ca_8	Lspine	ABIRt	ABILt	PWV_R	PWV_L	PWV
61110545	#NULL!	0	45	0	21.2	20150716	1	1	0	0	0	18	0	0	0	0	0	0	1.84	1.72	20070103	AVF	1	0	1	0	1	1	0	0	1	1	1	0	0	1	0	0	130	80	20150303	1	1	8	#NULL!	#NULL!	#NULL!	#NULL!	#NULL!
90009205	75.6	0	57	1	23.5	20150609	1	0	1	0	0	20	0	0	0	0	0	0	3.17	2.86	20111013	AVF	0	0	0	1	0	1	1	1	0	1	1	0	0	1	0	0	170	90	20150421	1	0	5	0.9	0.77	2061	1973	2017
911800545	89.7	0	49	0	21.2	20150717	0	0	0	0	0	18	0	0	0	0	0	0	2.32	1.85	19910613	AVF	0	0	0	0	0	0	0	0	0	1	0	0	0	0	0	0	100	50	20150424	0	0	1	#NULL!	#NULL!	#NULL!	#NULL!	#NULL!
900287156	126.1	0	64	1	27.4	20151216	0	0	0	0	0	5	1	1	2	0	0	0	3.29	0.52	20130306	AVF	0	0	0	0	0	0	1	1	1	1	0	4	1	3	1	1	150	60	20150810	1	1	20	0.99	1.08	1708	1835	1771.5
12227875	102.8	0	59	0	19.4	20150714	0	0	0	0	1	18	0	0	0	0	0	0	0.64	0.588889	20141008	AVF	1	0	0	0	0	0	0	1	0	0	0	0	0	0	0	0	140	90	20150502	0	0	0	1.13	1.12	1519	1565	1542
130115455	141	0	69	0	22.3	20150713	0	0	0	0	0	18	0	0	0	0	0	0	1.95	1.84444	20130824	AVF	1	1	1	0	0	0	0	1	0	0	0	0	0	0	0	0	140	80	20150304	0	0	2	#NULL!	#NULL!	#NULL!	#NULL!	#NULL!
140158383	128.6	1	78	0	25.2	20141104	1	1	0	0	0	27	0	0	0	0	0	0	2.38	2.04	20140515	AVF	0	0	0	1	0	0	0	0	0	1	0	0	0	1	0	0	140	80	20140923	1	0	7	0.98	1.14	2014	2180	2097
40085043	82.1	0	59	1	27.8	20150105	1	0	1	0	0	25	0	0	0	0	0	0	2.85	2.46667	20111202	AVF	0	1	0	1	0	0	1	0	0	1	0	3	1	3	1	1	120	60	20141213	1	1	8	1.23	1.22	2109	1822	1965.5
90145595	151.4	0	47	0	26	20160509	0	0	0	0	1	8	0	0	0	0	0	0	4.09	4.48	20090921	AVF	1	1	1	0	1	0	0	1	0	1	0	0	0	1	0	0	170	100	20150424	1	0	7	0.93	1.15	2050	1723	1886.5
140041813	126.8	0	61	1	22.9	20141015	0	0	0	0	0	27	0	0	0	0	0	0	1.62	1.14444	20140211	AVF	1	1	0	1	0	0	0	0	0	1	0	1	1	0	0	0	160	80	20140919	0	0	0	1.25	1.13	1989	1843	1916
940672715	137.1	1	73	0	18.1	20141022	1	0	0	0	0	7	1	1	1	0	0	0	1.93	0.13	20100706	AVF	1	0	0	0	1	0	1	0	0	1	0	0	0	0	0	0	160	80	20141016	0	0	3	0.89	1.02	1410	2174	1792
990052103	114.1	0	62	1	23.9	20141008	0	0	0	0	0	28	0	0	0	0	0	0	1.63	1.61	20101108	AVG	1	1	1	1	1	0	1	1	0	1	0	0	0	1	0	0	140	70	20140912	1	1	10	1.32	1.27	2407	2405	2406
901544195	115.7	0	60	0	24.7	20150422	1	1	0	1	1	15	1	1	3	20160715	0	0	2.23	2.3	20090901	AVG	1	1	1	0	0	0	1	1	0	1	0	0	0	1	0	0	170	80	20150302	1	1	16	0.34	1.2	#NULL!	1853	1853
10048203	115.2	1	67	0	26.1	20141002	1	1	1	0	0	28	0	0	0	0	0	0	2.24	2.22222	20110326	AVF	0	0	0	1	0	0	0	0	0	0	0	2	1	3	1	1	120	80	20140920	1	0	5	0.82	0.98	1983	1972	1977.5
901387105	197	0	67	0	20	20151130	1	0	1	0	0	14	0	0	0	0	0	0	1.64	1.4	20111129	AVF	1	0	1	1	1	0	0	1	0	1	0	0	0	0	0	0	150	80	20150424	0	0	1	1.2	1.19	1939	1926	1932.5
110532286	123.5	0	77	1	29	20140612	1	1	0	0	0	32	0	0	0	0	0	0	2.94	2	20121104	AVF	0	0	1	0	1	0	1	0	0	1	0	4	1	3	1	1	130	70	20140401	1	1	9	#NULL!	#NULL!	#NULL!	#NULL!	#NULL!
30356565	94.9	0	65	1	25.7	20150916	1	1	0	0	0	16	0	0	0	0	0	0	2.85	2.60556	20090807	AVF	0	0	0	1	1	1	1	0	0	1	0	0	0	0	0	0	160	70	20150502	0	0	2	#NULL!	0.52	#NULL!	#NULL!	#NULL!
30072893	171.1	1	73	1	23.9	20141010	1	1	1	1	1	28	0	0	0	0	0	0	1.49	0.755556	20130105	AVG	0	0	0	1	0	0	0	0	0	1	0	0	0	1	0	0	150	80	20140912	1	0	4	1.24	1.13	1817	1689	1753
60367283	162.9	1	50	1	25.2	20150204	0	0	0	0	1	24	0	0	0	0	0	0	3.71	3.28	20140306	AVF	1	0	1	1	1	1	0	1	0	1	0	0	0	0	0	0	140	80	20141006	0	0	3	1.23	1.34	1988	1985	1986.5
850360285	80.9	0	67	0	20.9	20151226	1	0	1	0	0	8	1	1	3	20160729	0	0	1.82	1.3	20020704	AVG	0	0	0	0	1	0	0	1	0	0	0	0	0	1	0	0	130	80	20150420	1	0	6	0.71	0.81	5555	3994	4774.5
960603079	164.1	0	57	1	23.3	20141017	1	1	0	0	0	27	0	0	0	0	0	0	2.87	0.75	20130112	AVF	1	0	1	0	1	0	0	0	0	1	1	6	1	3	1	1	180	70	20141016	1	0	5	1.34	1.31	1785	1800	1792.5
980255927	101.6	1	51	0	20.7	20141230	0	0	0	0	1	15	1	0	0	0	1	0	3.06	0.16	20130307	AVF	1	0	0	1	0	0	0	0	0	1	1	1	1	1	0	0	120	70	20141020	1	1	9	1.03	1.24	1895	1890	1892.5
880905855	135.9	0	66	1	22.1	20150704	1	1	1	0	0	19	0	0	0	0	0	0	2.44	1.95714	20020722	AVF	1	0	1	1	1	1	1	1	0	1	0	0	0	1	0	0	150	60	20150303	1	1	17	0.53	#NULL!	#NULL!	#NULL!	#NULL!
30307715	148.9	0	58	1	22	20150618	1	1	1	1	0	19	0	0	0	0	0	0	1.37	1.06	20150514	PC	1	1	1	1	1	1	1	0	0	1	0	1	1	1	0	0	170	80	20160305	1	1	14	0.7	0.9	1965	3818	2891.5
961061035	116.3	0	62	1	24	20160408	0	0	0	0	0	9	0	0	0	0	0	0	2.29	1.96667	20090929	AVG	1	1	1	0	1	0	0	1	0	1	0	0	0	0	0	0	170	70	20150504	0	0	1	1.22	1.15	2272	2639	2455.5
30242713	132	0	55	1	21.8	20160127	0	0	0	0	0	12	0	0	0	0	0	0	2.75	2.4	20050715	AVF	1	1	1	0	1	0	0	1	0	1	0	0	0	0	0	0	180	90	20160210	0	0	0	1.28	1.24	2196	2164	2180
40149653	97	0	55	1	27.5	20140929	0	0	0	0	0	28	0	0	0	0	0	0	3.57	3.57	20110719	AVF	1	1	1	1	1	0	1	0	0	1	1	2	1	2	0	1	154	66	20140915	0	0	1	1.1	1.11	1917	1896	1906.5
20465673	143.2	0	60	1	25.5	20150202	0	0	0	0	0	24	0	0	0	0	0	0	4.08	4.21	20080303	AVF	0	0	0	0	1	0	1	1	0	1	0	3	1	3	1	1	150	80	20160511	1	0	4	1.3	1.34	2183	2141	2162
990145573	96.8	1	59	0	32.8	20150306	1	1	0	0	1	23	0	0	0	0	0	0	3.22	3.08889	19990428	AVF	1	1	1	0	0	1	0	1	0	1	0	0	0	1	0	0	120	80	20141022	1	1	13	1.28	1.08	1596	1560	1578
950118535	171.6	1	68	0	23.6	20151217	0	0	0	0	0	13	0	0	0	0	0	0	3.76	0.19	20140529	AVF	1	1	1	1	0	0	0	0	0	1	0	0	0	0	0	0	130	80	20150803	0	0	0	1.13	1.08	1430	1358	1394
12252025	137.1	0	44	0	21.9	20150701	1	1	0	0	0	19	0	0	0	0	0	0	2.69	2.66	20050801	AVF	0	0	0	0	1	0	0	1	0	0	1	0	0	0	0	0	140	90	20150422	0	0	1	1.08	1.07	2040	2515	2277.5
120385303	112.3	0	71	1	24.3	20150121	0	0	0	0	0	24	0	0	0	0	0	0	1.5	1.17	20140905	AVF	1	1	0	1	0	0	0	1	0	1	0	0	0	1	0	0	120	80	20141210	1	0	7	1.05	0.85	1748	1449	1598.5
30471285	103.8	0	62	0	21.1	20150710	0	0	0	0	0	18	0	0	0	0	0	0	1.78	1.47778	20120323	AVF	1	1	1	1	1	0	1	1	0	1	0	0	0	0	0	0	160	70	20150421	0	0	1	1.19	1.16	1694	1750	1722
80517996	115.7	1	50	0	27.1	20151215	1	1	0	0	0	13	0	0	0	0	0	0	3.42	1.5	20150213	AVF	1	0	0	1	1	0	0	0	0	1	0	0	0	0	0	0	190	90	20150803	0	0	0	1.27	1.2	1768	1800	1784
930097835	132.7	0	60	1	26	20151211	1	0	1	0	0	13	0	0	0	0	0	0	2.45	2.45	20111130	AVF	0	0	0	1	0	1	1	0	0	1	0	0	0	1	0	0	160	80	20150502	1	1	9	0.99	1.22	1797	2548	2172.5
179933	157.7	1	60	1	21	20141226	1	0	1	0	1	25	0	0	0	0	0	0	2.73	2.81	20011029	AVF	1	1	1	0	1	0	0	1	0	0	0	2	1	3	1	1	130	80	20141217	1	1	15	0.6	0.99	#NULL!	1673	1673
860593695	170.4	0	82	1	26.6	20150617	1	1	1	1	0	8	1	1	1	20160123	1	20160124	2.18	1.58333	20140327	AVF	1	1	1	1	1	1	1	1	0	1	0	0	0	0	0	0	140	80	20150502	0	0	2	#NULL!	#NULL!	#NULL!	#NULL!	#NULL!
60077606	147	0	80	0	19.6	20151028	1	0	0	0	0	15	0	0	0	0	0	0	0.74	-0.03	20141030	AVF	0	0	0	1	0	0	0	0	0	1	0	4	1	2	0	1	130	70	20150812	0	0	1	1.16	1.16	1533	1580	1556.5
110549066	190.9	1	51	0	23.9	20151223	1	0	0	0	0	13	0	0	0	0	0	0	3.91	0.16	20130516	AVF	1	0	0	1	1	0	0	1	0	1	0	2	1	2	0	1	220	110	20150807	0	0	1	1.36	1.29	1444	1419	1431.5
150085456	171	0	38	1	36.2	20151111	1	1	0	0	0	14	0	0	0	0	0	0	4.29	2.02	20150425	AVF	1	1	1	1	1	0	1	0	0	1	0	0	0	0	0	0	160	80	20150804	0	0	0	1.33	1.32	1651	1732	1691.5
940332555	97.2	0	57	0	23.7	20150911	0	0	0	0	0	16	0	0	0	0	0	0	2.06	2.11	20140828	AVF	0	0	0	1	0	0	0	1	0	1	0	5	1	3	1	1	110	70	20150420	1	1	13	1.25	1.19	1503	1432	1467.5
970987255	123.1	1	65	0	20	20150814	0	0	0	0	0	10	1	1	2	0	0	0	0.791	2.99	20011106	AVF	1	1	0	0	0	0	0	1	0	1	0	0	0	1	0	0	210	100	20150814	1	1	24	#NULL!	#NULL!	#NULL!	#NULL!	#NULL!
20014536	127.9	0	62	1	20.5	20141020	0	0	0	0	0	27	0	0	0	0	0	0	2.65	0.11	20130823	AVG	1	1	1	1	1	0	1	0	0	1	0	2	1	3	1	1	160	80	20141016	1	0	4	1.28	1.29	2003	1960	1981.5
70128785	#NULL!	0	76	1	27.7	20150707	1	1	0	0	0	19	0	0	0	0	0	0	2.16	1.85	20070725	AVF	1	0	1	1	1	1	1	1	0	1	0	0	0	1	0	0	180	50	20150303	1	1	14	#NULL!	#NULL!	#NULL!	#NULL!	#NULL!
10665796	#NULL!	0	52	1	24.2	20150803	0	0	0	0	0	18	0	0	0	0	0	0	1.037	4.14	20061101	AVG	1	1	1	0	1	0	0	0	0	0	0	0	0	0	0	0	200	80	20150803	0	0	1	#NULL!	#NULL!	#NULL!	#NULL!	#NULL!
971372625	97	0	71	1	34.2	20150210	1	1	1	0	0	23	0	0	0	0	0	0	2.07	1.56	20130207	AVG	0	0	1	1	1	1	1	1	1	1	0	0	0	1	0	0	90	60	20150321	1	1	18	#NULL!	#NULL!	#NULL!	#NULL!	#NULL!
970188699	267.8	1	58	0	19.8	20151104	1	1	0	0	0	15	0	0	0	0	0	0	3.26	-0.07	20070426	AVF	1	1	1	0	1	0	1	1	0	0	0	0	0	1	0	0	170	90	20150814	1	1	22	1.17	1.18	2418	2208	2313
990024645	219.1	1	58	1	26	20151222	0	1	0	0	0	13	0	0	0	0	0	0	4.21	5.45	20100204	AVF	1	1	1	0	1	0	0	0	0	1	0	0	0	1	0	0	130	70	20150801	1	1	17	1.08	1.1	1703	1649	1676
2034825	90.3	0	46	1	19	20140913	0	0	0	0	0	28	0	0	0	0	0	0	2.5	2.5	20111107	AVF	1	0	0	1	0	0	0	1	0	1	0	0	0	0	0	0	160	90	20150302	0	0	2	1.23	1.2	1996	1890	1943
991676845	203.2	0	72	0	17.2	20151124	1	1	0	0	0	8	1	1	2	20160705	1	20160720	2.26667	#NULL!	20111116	AVF	0	0	0	0	0	0	0	0	0	0	0	1	1	0	0	0	200	80	20150424	0	0	2	#NULL!	#NULL!	#NULL!	#NULL!	#NULL!
930120215	79.3	0	77	1	22.3	20151105	1	1	1	0	0	8	1	1	3	2060616	0	0	2.24	1.51667	20110131	AVF	1	0	1	1	1	1	1	0	0	1	0	2	1	3	1	1	100	60	20150302	1	1	11	0.99	0.64	1948	2584	2266
930312355	#NULL!	1	77	1	22.3	20140429	0	1	0	0	0	33	0	0	0	0	0	0	3.8	0.16	20120802	AVF	1	1	0	1	1	0	1	1	0	0	0	0	0	1	0	0	110	60	20150801	1	0	6	#NULL!	#NULL!	#NULL!	#NULL!	#NULL!
120133045	143.8	0	55	1	19.9	20150123	1	0	1	0	1	24	0	0	0	0	0	0	2.32	2.36	20140818	AVF	1	1	1	1	1	0	1	1	0	0	0	1	1	0	0	0	90	80	20150421	0	0	1	#NULL!	#NULL!	#NULL!	#NULL!	#NULL!
20051686	138.2	0	55	1	29.9	20140416	0	0	1	0	0	33	0	0	0	0	0	0	2.57	-0.07	20140312	AVF	1	0	0	1	0	1	1	0	0	1	0	1	1	1	0	0	130	80	20140505	1	1	19	#NULL!	#NULL!	#NULL!	#NULL!	#NULL!
50807935	147.8	0	57	0	20.7	20150903	0	0	0	0	0	17	0	0	0	0	0	0	1.89	1.71	20130801	AVF	0	1	0	0	0	0	0	1	0	0	0	0	0	0	0	0	160	90	20150421	0	0	0	1.16	1.03	1478	1430	1454
990044742	129.9	0	43	1	18.4	20150507	0	0	0	0	0	21	0	0	0	0	0	0	3.18	0.18	20141008	AVF	1	1	0	1	1	0	0	0	0	1	0	1	1	0	0	0	230	120	20150430	0	0	0	1.3	1.3	1695	1669	1682
70134206	167.1	0	35	0	32.7	20150812	0	0	0	0	0	17	0	0	0	0	0	0	0.868	3.41	20140723	AVF	1	1	0	1	0	0	1	1	0	1	1	0	0	0	0	0	160	80	20150812	0	0	0	#NULL!	#NULL!	#NULL!	#NULL!	#NULL!
880291142	127.3	1	44	1	23.1	20150808	0	0	0	0	1	18	0	0	0	0	0	0	0.769	2.9	20150331	AVF	1	1	0	1	0	0	1	1	0	1	0	0	0	0	0	0	140	70	20150808	0	0	0	#NULL!	#NULL!	#NULL!	#NULL!	#NULL!
12236225	106	0	59	1	20.2	20160513	0	0	0	0	0	8	0	0	0	0	0	0	3.9	3.57	20140321	AVG	0	1	1	1	0	0	0	1	0	1	0	0	0	1	0	0	150	80	20150303	1	0	4	1.17	1	2994	2437	2715.5
388933	#NULL!	1	62	0	25.1	20141029	1	1	0	1	0	27	0	0	0	0	0	0	3.81	3.53333	20070820	AVF	0	0	1	1	1	0	0	0	0	1	0	0	0	1	0	0	140	80	20141126	1	0	6	0.98	1.03	1857	1851	1854
40224123	174.9	0	76	0	20.8	20141208	0	0	0	0	0	26	0	0	0	0	0	0	2.69	2.23333	20091022	AVF	1	0	1	0	0	1	0	0	0	0	0	0	0	0	0	0	120	60	20141027	0	0	2	1.14	1.1	2108	2292	2200
1973105	89.2	0	81	0	20.1	20151104	1	1	0	0	0	15	0	0	0	0	0	0	2.14	2.08	20130305	AVF	0	0	0	1	1	0	1	0	0	1	0	0	0	1	0	0	140	60	20150422	1	1	9	#NULL!	#NULL!	#NULL!	#NULL!	#NULL!
80329243	#NULL!	1	44	0	25	20141115	1	1	0	1	0	26	0	0	0	0	0	0	3.45	2.96	20080910	AVF	1	0	0	1	1	0	1	1	0	1	0	0	0	0	0	0	140	80	20140918	0	0	2	0.91	1.2	1264	1658	1461
12289675	139.1	0	61	1	25.6	20150320	1	1	1	0	1	22	0	0	0	0	0	0	3.45	2.74	20081230	AVF	1	1	1	0	1	1	1	1	0	0	0	3	1	3	1	1	140	50	20150502	1	1	15	#NULL!	#NULL!	#NULL!	#NULL!	#NULL!
70555966	223.6	0	66	0	20.9	20141023	0	0	0	0	0	27	0	0	0	0	0	0	2.01	-0.05	20140922	AVF	1	1	1	1	0	0	1	1	0	0	0	0	0	1	0	0	150	90	20141224	1	0	7	1.3	1.23	1425	1360	1392.5
50039423	79.7	0	52	0	19.5	20150504	0	0	0	0	0	21	0	0	0	0	0	0	0	0.23	20110926	AVG	1	0	0	1	1	0	0	0	0	0	0	0	0	0	0	0	110	70	20140916	0	0	0	1.21	1.21	1600	1732	1666
10160856	102.5	0	63	1	26	20151222	0	0	0	0	0	13	0	0	0	0	0	0	3.4	0.32	20021023	AVF	1	0	1	0	1	0	1	0	0	1	0	2	1	3	1	1	200	100	20150804	1	1	9	1.06	0.81	2598	2534	2566
50850995	193.7	0	66	0	18.8	20151202	1	1	0	0	1	8	1	1	1	20160718	0	0	3.52	2.93333	20121106	AVF	1	0	1	1	1	0	1	0	0	1	0	0	0	0	0	0	140	70	20150304	0	0	3	0.68	0.48	1512	930	1221
20007395	150.7	0	61	1	30.9	20151203	1	1	0	0	0	7	1	1	1	20160607	0	0	3.36	2.78	20131016	AVF	1	0	1	1	0	1	1	0	0	1	0	3	1	3	1	1	130	70	20151005	1	0	7	1.09	0.89	1983	1937	1960
940480485	181.3	0	53	1	20.2	20150323	1	0	1	0	0	22	0	0	0	0	0	0	2.91	2.65556	20150313	AVF	1	1	1	1	1	1	1	1	0	0	0	0	0	0	0	0	160	70	20160304	0	0	2	1.22	1.28	2078	2018	2048
50022476	226.3	0	54	1	21.6	20151102	1	1	0	0	0	15	0	0	0	0	0	0	4.03	1.38	20091013	AVF	1	0	0	0	1	0	1	0	0	0	0	5	1	3	1	1	170	90	20150803	1	1	13	1.13	1.5	2416	2136	2276
80459923	96.2	0	70	1	23.6	20150117	1	1	0	0	0	24	0	0	0	0	0	0	0	0.277778	20130304	AVF	0	0	0	1	1	1	1	0	0	1	0	1	1	1	0	0	130	50	20140924	1	0	6	1.08	1.07	1846	1854	1850
80064845	99.7	0	51	0	23.2	20150713	0	0	0	0	0	18	0	0	0	0	0	0	2.88	2.62222	20080429	AVF	0	0	0	0	0	0	0	1	0	1	0	0	0	0	0	0	150	90	20150422	0	0	0	1.04	1.14	1864	1933	1898.5
911702785	165.2	0	56	1	26.8	20160518	1	1	1	0	0	8	0	0	0	0	0	0	3.3	3.67778	20070920	AVF	1	0	1	0	1	1	1	1	0	0	0	0	0	0	0	0	170	70	20150422	0	0	1	0.94	0.74	2263	2691	2477
110189816	119.9	0	59	1	21.1	20141110	0	1	0	0	0	27	0	0	0	0	0	0	2.34	0.23	20140804	AVG	1	1	0	1	1	0	1	0	0	1	0	0	0	0	0	0	190	80	20141017	0	0	3	1.25	1.32	1793	1922	1857.5
870390928	150.8	0	54	0	18.7	20151211	0	0	0	0	0	13	0	0	0	0	0	0	2.73	0.96	20050321	AVF	1	0	0	0	0	0	0	1	0	1	0	2	1	2	0	1	170	70	20150803	0	0	0	1.06	1.01	1808	1811	1809.5
960127269	173.2	1	61	0	23.3	20151103	0	0	0	0	0	15	0	0	0	0	0	0	3.29	0.01	20050526	AVF	1	1	1	0	1	0	1	1	0	1	0	0	0	0	0	0	140	80	20150804	0	0	2	1.29	1.25	1761	1829	1795
991820175	139	0	84	1	24.1	20150715	1	1	1	0	0	18	0	0	0	0	0	0	2.23	2.05556	20110426	AVF	0	0	0	0	0	0	0	1	0	0	0	0	0	1	0	0	181	79	20150422	1	1	13	0.87	1.08	5230	3747	4488.5
950014406	168.4	0	70	1	33.2	20151103	1	1	0	0	0	15	0	0	0	0	0	0	3.75	1.35	20130429	AVF	0	1	1	1	1	0	1	0	0	1	0	2	1	3	1	1	140	70	20150824	1	1	8	1.07	0.91	1924	2020	1972
910295973	231.9	0	63	0	19.1	20150226	0	0	0	0	0	23	0	0	0	0	0	0	2.84	2.09	20090113	AVF	1	1	1	1	1	0	0	1	0	1	0	0	0	0	0	0	130	80	20140911	0	0	0	1.14	1.16	1908	2038	1973
90051735	129.3	0	45	0	20.7	20151211	0	0	0	0	0	13	0	0	0	0	0	0	2.85	2.18	20020601	AVF	0	1	0	0	0	0	0	0	0	1	1	0	0	1	0	0	150	80	20150424	1	1	8	#NULL!	#NULL!	#NULL!	#NULL!	#NULL!
910693838	149	1	54	1	26.7	20141021	0	0	0	0	0	27	0	0	0	0	0	0	3.51	0.59	0	AVF	0	0	0	0	0	1	0	1	0	1	1	2	1	3	1	1	130	50	20141016	1	1	12	0.72	0.74	1707	1002	1354.5
990059373	#NULL!	1	50	0	25.3	20141023	1	1	0	0	0	27	0	0	0	0	0	0	3.23	2.31	20111220	AVF	0	0	0	1	0	0	0	1	0	0	1	0	0	0	0	0	165	70	20140916	0	0	0	1.34	1.31	1414	1428	1421
20231246	130.4	0	74	0	21.7	20151021	1	1	0	0	0	15	0	0	0	0	0	0	2.96	-0.02	20020703	AVF	0	0	0	0	1	1	1	1	0	0	0	2	1	2	0	1	130	80	20150803	0	0	2	1.09	1.11	1818	1868	1843
40077323	235.3	1	55	0	25.7	20150206	0	0	0	0	1	24	0	0	0	0	0	0	3.51	3.34444	20040316	AVF	1	0	1	0	1	0	0	0	0	1	0	0	0	1	0	0	165	92	20141124	1	1	14	1.36	1.31	1708	1654	1681
140028835	62.5	0	77	0	16.8	20160507	0	0	0	0	0	8	0	0	0	0	0	0	2.19	1.92222	20140304	AVF	0	0	0	1	0	1	0	1	0	1	0	0	0	0	0	0	120	60	20160420	0	0	1	1.03	0.93	2455	2678	2566.5
40350906	115.8	0	52	1	25.5	20151022	0	1	0	0	0	15	0	0	0	0	0	0	4.07	1.85	20091224	AVF	1	1	1	0	1	0	0	0	0	1	0	0	0	1	0	0	180	90	20150803	1	0	6	1.22	1.12	2744	2837	2790.5
60423863	100.7	0	56	0	24.7	20150629	1	1	0	0	0	19	0	0	0	0	0	0	3.23	2.85556	20060626	AVF	1	0	0	1	0	1	0	0	0	1	0	0	0	0	0	0	170	100	20140919	0	0	2	1.2	1.17	1498	1543	1520.5
2059205	82.6	0	68	0	24.9	20150902	1	0	1	0	0	17	0	0	0	0	0	0	1.82	1.07143	20131226	AVF	0	0	0	1	0	0	0	0	0	0	0	0	0	0	0	0	120	60	20150321	0	0	1	#NULL!	#NULL!	#NULL!	#NULL!	#NULL!
990086083	194.6	0	65	0	22.7	20141004	1	1	0	0	0	28	0	0	0	0	0	0	2.84	2.97	20140122	AVG	1	0	1	1	0	0	0	1	0	1	0	1	1	0	0	0	130	70	20140916	0	0	1	1.17	1.2	1282	1369	1325.5
50018066	176.1	0	65	0	18.5	20141016	1	0	0	0	0	27	0	0	0	0	0	0	1.63	-0.06	20100915	AVG	1	1	0	1	1	0	0	0	0	1	0	0	0	1	0	0	140	80	20141015	1	1	9	1.2	1.2	1566	1645	1605.5
940293085	128.7	0	79	0	28.4	20150618	1	1	1	0	0	19	0	0	0	0	0	0	2.37	1.73333	20120430	AVG	0	0	0	1	0	1	1	0	0	0	0	1	1	1	0	0	130	80	20150303	1	0	5	#NULL!	#NULL!	#NULL!	#NULL!	#NULL!
890923505	102.8	1	66	0	22.9	20150804	1	1	0	0	0	18	0	0	0	0	0	0	0.939	3.43	20090414	AVF	1	1	0	1	1	0	1	0	1	1	0	0	0	1	0	0	160	90	20150804	1	1	9	#NULL!	#NULL!	#NULL!	#NULL!	#NULL!
40142493	157.2	0	75	1	25.2	20150115	1	1	1	0	0	5	1	0	0	0	1	20150609	3.34444	2.75	20121206	AVG	1	1	1	0	1	1	0	0	0	1	0	0	0	1	0	0	160	80	20141213	1	0	6	1.05	0.98	1901	1947	1924
10420353	#NULL!	0	45	0	20.4	20141219	0	0	0	0	0	25	0	0	0	0	0	0	2.43	2.27778	20100201	AVF	1	1	1	0	1	0	0	1	0	0	0	0	0	0	0	0	180	100	20141024	0	0	0	0	0	#NULL!	#NULL!	#NULL!
860522485	90.1	0	71	0	17.8	20160406	1	0	1	0	0	9	0	0	0	0	0	0	1.38	1.21	20121221	PC	0	0	0	0	0	0	0	1	0	0	1	0	0	1	0	0	150	80	20150424	1	1	9	0.99	1.12	2612	2702	2657
920751190	136.5	0	68	1	28.5	20151217	0	0	0	0	0	13	0	0	0	0	0	0	3.19	0.41	20141121	AVF	0	0	0	1	0	0	0	0	0	0	0	2	1	2	0	1	130	70	20150801	0	0	0	1.17	1.22	2248	2305	2276.5
70135736	164.3	0	51	1	22.9	20140515	0	1	0	0	0	33	0	0	0	0	0	0	3.28	0.11	20090724	AVF	1	0	1	0	1	0	1	0	0	1	0	0	0	0	0	0	170	80	20150115	0	0	0	#NULL!	#NULL!	#NULL!	#NULL!	#NULL!
940525175	101.6	0	42	0	19.9	20150713	0	0	0	0	0	18	0	0	0	0	0	0	2.53	2.22222	20140308	AVF	0	0	0	0	0	0	0	1	0	1	0	0	0	0	0	0	150	90	20150424	0	0	1	1.02	1.01	1715	1572	1643.5
60191353	154.8	1	44	0	23.6	20150303	0	0	0	0	0	23	0	0	0	0	0	0	3.13	3.23	20110513	AVF	1	1	1	0	0	0	0	1	1	1	1	0	0	0	0	0	140	90	20160517	0	0	0	1.2	1.09	2307	2142	2224.5
100053336	276.3	0	70	1	29.4	20150811	1	1	0	0	0	17	0	0	0	0	0	0	1.004	3.76	20100224	AVG	1	0	0	1	1	0	1	1	1	1	0	0	0	0	0	0	170	60	20150811	0	0	2	#NULL!	#NULL!	#NULL!	#NULL!	#NULL!
910053494	254.5	0	62	0	22.2	20150804	0	0	0	0	0	18	0	0	0	0	0	0	0.812	2.93	19910320	AVF	1	0	0	0	1	0	1	0	0	1	1	7	1	3	1	1	130	60	20150804	1	0	4	1.11	1.1	2161	2073	2117
991724335	71.7	0	80	0	23.6	20151210	0	0	0	0	0	13	0	0	0	0	0	0	3.1	2.53	20121105	AVF	0	0	1	0	1	0	1	1	0	1	0	0	0	0	0	0	160	80	20150303	0	0	1	1.01	1.01	1950	1911	1930.5
911793915	82.7	0	76	1	21.6	20150701	0	0	0	0	0	19	0	0	0	0	0	0	1.37	1.24	20111130	AVF	0	1	0	0	0	0	0	1	0	1	0	0	0	1	0	0	140	80	20150302	1	1	10	1.2	0.99	2220	2450	2335
901409045	122.7	0	71	1	21.8	20160105	1	1	1	0	1	13	0	0	0	0	0	0	1.23	0.94	20130817	AVF	1	1	0	1	0	1	0	0	0	0	0	0	0	1	0	0	160	70	20150305	1	1	11	0.78	1.12	1939	2230	2084.5
150150196	125.6	0	57	1	26.2	20151106	1	1	1	0	0	15	0	0	0	0	0	0	3.51	3.53	20150421	AVF	1	0	0	1	1	1	1	0	0	1	0	1	1	0	0	0	160	70	20150804	0	0	0	1.18	1.14	2162	1964	2063
90153715	184.9	0	63	1	22.5	20151130	1	1	0	0	0	14	0	0	0	0	0	0	2.75	2.62	20120502	AVF	1	0	1	1	1	1	1	1	1	0	0	0	0	1	0	0	170	80	20150302	1	1	13	0.58	0.41	1661	#NULL!	#NULL!
950107607	126.8	1	53	1	25.3	20150804	1	0	0	0	1	18	0	0	0	0	0	0	0.817	3.23	20150423	AVF	1	1	1	1	0	1	0	0	0	0	0	0	0	0	0	0	150	60	20150804	0	0	3	1.03	1.16	1771	2061	1916
50807035	146.9	0	60	1	21.2	20150707	1	0	1	0	0	19	0	0	0	0	0	0	2.63	2.32222	20050708	AVF	1	1	1	1	0	1	1	1	0	1	0	0	0	1	0	0	140	70	20150303	1	1	10	1.15	1.1	#NULL!	#NULL!	#NULL!
930256505	90.5	0	71	1	25.1	20150714	0	0	0	0	0	18	0	0	0	0	0	0	1.66	1.4625	20140421	AVF	0	0	0	1	0	0	1	1	0	0	0	0	0	0	0	0	140	78	20150430	0	0	3	#NULL!	0.96	#NULL!	2124	2124
120180945	93.1	0	65	0	21	20150624	0	0	0	0	0	19	0	0	0	0	0	0	0.71	0.34	20130614	AVF	0	0	0	0	0	0	0	1	0	1	0	0	0	0	0	0	130	80	20150302	0	0	1	1.32	1.18	2239	2215	2227
840009695	#NULL!	0	94	0	18.6	20150728	1	0	1	0	0	3	1	0	0	0	1	20151011	1.29	1.02	20100423	AVG	1	0	0	1	0	0	1	1	0	1	0	0	0	0	0	0	120	60	20150414	0	0	1	#NULL!	#NULL!	#NULL!	#NULL!	#NULL!
100434626	152.4	0	55	1	30.4	20151028	0	0	0	0	0	15	0	0	0	0	0	0	3.74	0.61	20100907	AVF	1	1	0	0	0	0	0	0	0	1	0	1	1	1	0	0	150	70	20150803	1	0	5	1.18	1.08	3294	2783	3038.5
60370383	162.1	0	53	0	18.6	20150123	0	0	0	0	0	24	0	0	0	0	0	0	3.06	2.88	20120827	AVF	1	1	1	1	0	0	1	0	0	0	0	0	0	1	0	0	150	80	20140917	1	0	4	1.17	1.19	1563	1486	1524.5
930007553	98.3	0	44	1	25.1	20141106	0	0	0	0	0	27	0	0	0	0	0	0	2.68	2.31	20140612	PC	1	1	1	1	0	0	0	0	0	0	0	0	0	0	0	0	173	95	20140102	0	0	0	1.32	1.3	1554	1544	1549
20076923	198.6	1	59	0	22.5	20150214	0	0	0	0	0	23	0	0	0	0	0	0	2.45	2.43	20010514	AVF	1	1	1	1	0	0	0	0	0	0	0	0	0	1	0	0	140	80	20141211	1	1	9	1.33	1.25	1515	1516	1515.5
30036046	124.9	1	69	0	23.6	20150106	1	1	1	#NULL!	0	25	0	0	0	0	0	0	3.68	0.64	20130516	AVF	1	0	0	0	1	0	1	1	0	0	0	1	1	1	0	0	140	80	20141017	1	0	6	1.05	0.97	1434	1535	1484.5
70104845	#NULL!	0	39	0	34.8	20150903	0	0	0	0	0	17	0	0	0	0	0	0	3.65	3.44	20081023	AVF	0	0	0	0	1	0	1	1	1	1	0	0	0	1	0	0	150	100	20150303	1	0	4	#NULL!	#NULL!	#NULL!	#NULL!	#NULL!
950792975	109.3	0	55	1	20.7	20160406	1	0	1	0	0	9	0	0	0	0	0	0	3.76	3.45	20080214	AVF	1	1	1	0	0	0	0	1	0	1	0	1	1	0	0	0	180	90	20150302	0	0	3	1.18	0.67	2261	2052	2156.5
930155665	84.2	0	77	0	17.8	20150421	1	0	1	0	0	21	0	0	0	0	0	0	1.2	0.58	20120814	AVF	1	0	1	1	0	0	0	1	0	1	0	0	0	1	0	0	120	60	20150302	1	1	12	#NULL!	#NULL!	#NULL!	#NULL!	#NULL!
90022613	145.4	1	55	1	25.8	20160119	0	0	0	0	0	12	0	0	0	0	0	0	3.02	2.98	20110531	AVF	1	0	0	1	1	0	0	0	0	1	0	3	1	3	1	1	170	70	20160116	1	1	10	1.22	1.31	1946	2028	1987
911685255	114.5	0	38	1	34.3	20150925	0	0	#NULL!	0	0	16	0	0	0	0	0	0	3.61	2.9	20070620	AVF	0	0	0	0	1	1	1	0	0	1	1	0	0	0	0	0	150	80	20150423	0	0	2	0.56	0.68	1602	1632	1617
850333075	120.6	0	63	1	22.4	20151126	1	1	1	0	0	14	0	0	0	0	0	0	3.82	3.58	20091110	AVF	1	1	1	1	1	0	0	0	0	1	0	0	0	0	0	0	150	80	20150422	0	0	3	1.09	1.05	1827	1833	1830
80027085	106.7	0	55	1	28.2	20150924	1	0	1	0	1	16	0	0	0	0	0	0	3.61	3.46	20150407	AVF	1	1	1	1	1	1	1	1	0	1	1	0	0	1	0	0	140	80	20160315	1	1	11	1.29	1.26	1558	1539	1548.5
922177385	#NULL!	0	66	0	23.9	20151214	0	0	0	0	0	13	0	0	0	0	0	0	2.94	2.61111	19921229	AVF	0	0	0	0	0	0	0	1	0	1	0	0	0	0	0	0	110	60	20150306	0	0	1	#NULL!	#NULL!	#NULL!	#NULL!	#NULL!
50247003	165.8	0	39	1	19.6	20141201	0	0	0	0	0	16	1	0	0	0	1	20160327	3.27	2.6	20110114	AVG	1	1	1	1	0	1	1	0	0	1	0	0	0	1	0	0	160	80	20151127	1	0	6	1.17	1.19	1767	1907	1837
922119785	91.4	0	59	1	34.5	20150912	0	0	#NULL!	0	0	26	0	0	0	0	0	0	3.47	3.38889	20100112	AVG	1	1	1	0	1	0	1	1	0	1	0	0	0	0	0	0	150	80	20150422	0	0	1	1.12	1.18	1964	1930	1947
940446725	111.2	0	77	0	19.5	20150825	0	0	0	0	0	1	1	0	0	0	1	20150901	1.6	#NULL!	20130323	AVF	1	0	0	1	0	0	1	1	0	0	1	1	1	0	0	0	130	60	20150421	0	0	2	#NULL!	#NULL!	#NULL!	#NULL!	#NULL!
150064183	#NULL!	1	30	1	27.9	20150404	0	0	0	0	0	22	0	0	0	0	0	0	1.94	1.97	20150314	AVF	0	0	0	0	0	0	0	0	0	1	0	0	0	0	0	0	140	80	20150328	0	0	0	#NULL!	#NULL!	#NULL!	#NULL!	#NULL!
100103616	172.5	1	60	1	23.1	20141230	1	1	0	0	0	25	0	0	0	0	0	0	4.08	2.39	20140915	AVF	1	0	1	1	1	1	1	0	0	0	1	0	0	0	0	0	150	80	20141021	0	0	3	1.22	1.34	1804	1771	1787.5
70205233	#NULL!	1	56	1	20.6	20141120	0	0	0	0	1	26	0	0	0	0	0	0	0	0.29	20080905	AVF	0	0	0	1	0	1	0	0	0	1	0	1	1	1	0	0	130	80	20141004	1	1	8	1.12	1.12	1997	2119	2058
19001136	148.9	1	76	1	22.4	20141015	1	1	1	#NULL!	0	19	1	1	3	0	1	0	2.93	0.78	20131003	AVG	1	0	0	1	1	1	0	0	0	0	0	2	1	3	1	1	160	80	20141015	1	1	19	0.36	0.76	1853	1931	1892
890811279	152.4	1	64	1	23	20141020	0	0	0	0	0	27	0	0	0	0	0	0	3.77	0.5	20130906	AVG	1	0	0	0	0	0	0	0	0	1	0	1	1	1	0	0	210	90	20141015	1	1	12	1.18	1.21	2057	2092	2074.5
920061521	162.5	0	52	0	29.1	20151215	0	0	0	0	0	13	0	0	0	0	0	0	3.86	2.07	20130521	AVF	0	0	0	0	1	0	1	0	0	1	1	0	0	0	0	0	170	100	20150801	0	0	0	1.34	1.3	1665	1664	1664.5
30369713	135.4	1	41	0	25.8	20150108	0	0	0	0	0	25	0	0	0	0	0	0	3.16	3.2	20120623	AVF	0	0	0	0	1	0	0	0	0	1	0	0	0	0	0	0	160	100	20141213	0	0	0	1.28	1.23	1369	1403	1386
950030123	102.6	0	60	1	26.1	20141025	1	1	0	0	0	12	1	1	1	20151008	0	0	2.71	2.33	20120928	AVG	0	1	0	1	1	0	1	0	0	0	0	3	1	2	0	1	110	70	20140918	0	0	2	1.26	1.23	1651	1574	1612.5
140182996	209.5	0	59	0	19.5	20150422	0	1	0	0	0	21	0	0	0	0	0	0	1.5	0.22	20140508	AVF	1	1	0	1	0	0	0	1	0	1	1	0	0	0	0	0	190	90	20150420	0	0	2	#NULL!	#NULL!	#NULL!	#NULL!	#NULL!
922042575	89.9	0	51	1	23.4	20150706	1	0	1	0	0	19	0	0	0	0	0	0	3.28	2.9875	20130109	AVF	0	1	1	0	1	0	0	1	0	1	1	0	0	0	0	0	160	80	20150422	0	0	1	1.04	0.92	1679	1568	1623.5
90494156	131.1	0	74	1	25.1	20151214	0	0	1	0	0	13	0	0	0	0	0	0	2.25	0.45	20091023	AVF	0	0	0	1	1	0	0	0	0	1	0	1	1	0	0	0	170	80	20150810	0	0	3	1.19	1.17	2628	2470	2549
90040006	114.5	1	52	0	20.6	20150806	0	0	0	0	0	18	0	0	0	0	0	0	0.504	1.9	20150317	AVF	0	0	0	0	0	0	0	1	0	1	0	0	0	0	0	0	140	80	20150806	0	0	0	#NULL!	#NULL!	#NULL!	#NULL!	#NULL!
20264893	153.8	0	60	1	22	20150916	1	0	0	1	0	16	0	0	0	0	0	0	3.21	2.97	20040421	AVF	0	1	0	0	1	0	0	0	0	0	0	2	1	3	1	1	160	70	20141210	1	1	12	#NULL!	1.2	#NULL!	2618	2618
60364866	141.8	0	53	1	26.5	20141230	1	1	0	0	0	15	1	1	1	0	0	0	3.16	0.59	20140131	AVG	1	1	0	0	1	0	1	0	0	1	0	6	1	3	1	1	150	90	20141014	1	1	17	0.95	0.95	2369	2300	2334.5
110112585	135.1	0	65	1	25.1	20150626	1	1	1	1	1	19	0	0	0	0	0	0	1.99	1.72222	20111219	AVF	1	0	1	1	1	1	1	1	0	1	0	0	0	1	0	0	170	90	20150424	1	1	12	#NULL!	#NULL!	#NULL!	#NULL!	#NULL!
80238216	175.5	1	48	1	24.4	20141015	0	1	0	0	0	27	0	0	0	0	0	0	3.75	0	20100902	AVF	0	1	1	0	0	0	0	0	0	1	0	0	0	1	0	0	140	70	20141024	1	1	10	1.29	1.38	1883	1759	1821
60131556	210.6	1	67	1	22.6	20151029	0	0	0	0	0	15	0	0	0	0	0	0	3.76	2.26	20150520	AVF	1	0	0	1	0	0	0	0	0	0	0	3	1	2	0	1	130	60	20150808	0	0	3	1.39	1.39	1471	1504	1487.5
901643995	152.3	0	67	1	21.7	20150302	1	1	1	0	0	23	0	0	0	0	0	0	2.15	1.53333	20091116	AVF	1	1	1	0	1	1	1	1	0	0	0	0	0	1	0	0	140	70	20150421	1	0	4	#NULL!	#NULL!	#NULL!	#NULL!	#NULL!
60939125	202	0	64	0	21.6	20150107	1	0	1	0	0	25	0	0	0	0	0	0	3.18	2.83333	20060321	AVF	1	0	1	0	0	0	0	0	0	1	0	2	1	3	1	1	210	90	20150423	1	1	15	#NULL!	#NULL!	#NULL!	#NULL!	#NULL!
970646168	218.8	0	53	0	20	20150420	0	0	0	0	0	21	0	0	0	0	0	0	3.44	0.39	20140813	AVF	1	1	1	1	0	0	1	0	0	0	1	0	0	1	0	0	150	80	20150803	1	1	8	1.31	1.18	1919	1914	1916.5
12327535	145.8	0	74	1	24.6	20160513	1	1	1	0	0	2	1	0	0	0	1	20160701	3.85	3.43	20110708	AVF	1	0	1	0	1	1	1	1	0	1	0	1	1	1	0	0	170	80	20150424	1	1	14	0.73	0.8	3303	5424	4363.5
677296	142.2	0	38	0	32.7	20140812	0	0	0	0	0	30	0	0	0	0	0	0	3.68	2.69	20070120	AVF	0	1	0	0	0	0	0	1	0	1	0	0	0	0	0	0	190	100	20150803	0	0	0	#NULL!	#NULL!	#NULL!	#NULL!	#NULL!
60109663	171.5	0	52	1	23.8	20150113	1	1	0	1	0	2	1	1	3	20150224	0	0	3.06	3.65	20100604	AVG	1	0	0	0	1	1	1	1	1	0	0	3	1	3	1	1	120	80	20141213	1	0	7	0.35	0.62	#NULL!	2315	2315
930037673	123.3	0	46	1	18.4	20150130	0	0	0	0	0	24	0	0	0	0	0	0	3.45	3.55556	20101011	PC	1	1	1	0	1	0	0	0	0	0	0	0	0	1	0	0	170	80	20150214	1	0	7	1.23	1.18	1541	1703	1622
70302943	176.6	1	65	1	28.3	20141222	1	1	0	0	1	5	1	1	1	20150520	0	0	1.22	0.93	20140517	AVF	1	0	1	1	1	1	0	1	0	0	0	1	1	0	0	0	186	86	20140919	0	0	0	1.02	1.04	1911	1736	1823.5
20286063	#NULL!	0	63	0	20.2	20150409	1	1	1	0	0	22	0	0	0	0	0	0	0.55	0.28	20070429	AVG	1	1	1	1	1	1	1	0	0	0	0	0	0	1	0	0	170	80	20140911	1	0	6	1.06	1.04	1932	2304	2118
100005986	255.6	0	65	0	22.5	20141020	1	1	0	0	0	27	0	0	0	0	0	0	3.52	3.52	20140103	AVF	1	1	1	1	1	0	1	0	0	0	0	0	0	1	0	0	160	80	20141020	1	1	8	1.18	1.14	1357	1377	1367
120001555	132.5	0	54	0	21.9	20150113	0	0	0	0	0	24	0	0	0	0	0	0	2.48	2.27143	20110415	AVF	1	1	1	0	0	0	0	1	0	1	0	0	0	0	0	0	160	90	20150303	0	0	3	#NULL!	#NULL!	#NULL!	#NULL!	#NULL!
30102973	171.1	1	52	0	21.6	20150314	1	1	0	0	0	22	0	0	0	0	0	0	3.66	3.66	20110909	AVF	1	1	1	1	1	1	1	1	0	1	0	1	1	1	0	0	170	90	20141211	1	0	6	1.28	1.28	1839	1944	1891.5
20083476	#NULL!	0	70	1	27.9	20140519	0	0	0	0	0	22	1	1	1	0	1	0	3.72	0.23	20131003	AVG	1	1	0	1	0	1	0	1	0	1	0	0	0	1	0	0	190	80	20150803	1	0	5	#NULL!	#NULL!	#NULL!	#NULL!	#NULL!
891124145	172.4	0	71	0	19.8	20150605	1	1	0	0	0	20	0	0	0	0	0	0	2.43	1.9	19960418	AVF	1	1	1	0	1	0	0	1	0	0	0	0	0	1	0	0	200	100	20150302	1	1	10	#NULL!	#NULL!	#NULL!	#NULL!	#NULL!
850196535	#NULL!	0	74	0	29.1	20150709	1	0	1	0	0	19	0	0	0	0	0	0	3.11	2.8	20140823	AVF	0	1	0	0	1	1	1	1	0	1	0	0	0	0	0	0	160	80	20150303	0	0	1	#NULL!	#NULL!	#NULL!	#NULL!	#NULL!
140037123	119.8	1	47	0	28.4	20150506	0	0	0	0	0	21	0	0	0	0	0	0	3.42	3.63	20140202	AVF	1	1	0	1	1	0	1	1	0	0	1	1	1	0	0	0	120	80	20141022	0	0	0	1.16	1.23	1584	1533	1558.5
70476106	172	0	48	0	27.3	20151223	0	0	0	0	0	13	0	0	0	0	0	0	3.95	0.79	20071009	AVF	1	1	0	0	0	0	0	1	1	1	0	0	0	0	0	0	220	100	20150805	0	0	2	1.23	1.23	1733	1683	1708
120082603	65.3	0	44	0	19.2	20150429	0	0	0	0	0	21	0	0	0	0	0	0	2.88	2.66667	20140120	AVF	1	0	0	1	0	0	0	1	0	1	0	0	0	0	0	0	120	80	20160203	0	0	0	1.26	1.24	1582	1640	1611
20034145	116.4	0	72	1	19.9	20151219	0	0	0	0	1	13	0	0	0	0	0	0	1.45	0.3375	20080808	AVF	1	1	1	1	1	0	0	0	0	1	0	1	1	1	0	0	180	60	20150421	1	0	5	1.13	1.21	2128	1943	2035.5
80427093	#NULL!	1	44	1	31.2	20141101	0	0	0	0	0	27	0	0	0	0	0	0	3.23	3.03	20081125	AVF	1	1	0	1	1	0	0	0	0	0	0	1	1	0	0	0	120	70	20140916	0	0	1	1.24	1.18	1577	1691	1634
960819845	134.6	0	56	0	22.9	20151120	1	1	0	0	1	14	0	0	0	0	0	0	2.28	1.32857	20130416	AVF	0	1	1	0	0	1	1	0	0	1	0	0	0	0	0	0	140	80	20150302	0	0	0	1.03	0.99	1889	2149	2019
870730535	124.7	0	58	0	22	20160503	1	1	0	0	0	9	0	0	0	0	0	0	2.89	2.5	19920205	AVF	0	1	0	0	0	1	0	1	0	1	0	1	1	1	0	0	120	50	20150422	1	1	19	0.79	0.64	3097	2320	2708.5
10065393	138.7	0	79	1	24.5	20141021	1	0	1	0	0	10	1	1	1	20150807	0	0	1.31	1.06	20140728	AVG	0	0	0	1	0	0	0	0	0	0	0	0	0	1	0	0	140	80	20140911	1	1	12	1.08	0.97	2247	2102	2174.5
921960315	51.1	0	50	0	21.2	20150716	0	0	0	0	0	18	0	0	0	0	0	0	2.79	2.39	20130314	AVF	0	0	0	1	0	0	0	1	0	1	0	1	1	0	0	0	130	80	20150303	0	0	0	1.26	1.21	1455	1488	1471.5
70453493	104.3	0	60	0	22.6	20150320	0	0	0	0	0	22	0	0	0	0	0	0	1.95	1.475	20110623	AVF	1	0	0	1	0	0	0	0	0	0	1	0	0	0	0	0	150	80	20140917	0	0	0	1.18	1.16	1562	1614	1588
930246545	95.5	0	54	0	20.9	20151130	0	0	0	0	0	14	0	0	0	0	0	0	2.34	2.21	20090217	AVF	1	1	1	1	1	0	0	0	0	1	0	0	0	1	0	0	160	80	20150302	1	1	8	1.11	1.09	2118	2265	2191.5
30365006	134.9	0	56	1	24.1	20151104	0	0	0	0	0	15	0	0	0	0	0	0	3.04	0.36	20070319	AVF	1	0	0	1	0	0	1	0	0	1	0	1	1	0	0	0	200	90	20150803	0	0	2	0.92	1.01	1565	1493	1529
990214043	117.4	1	39	1	16.4	20141125	0	0	0	0	0	26	0	0	0	0	0	0	0.2	0.22	20140202	AVF	0	0	0	0	0	0	0	0	0	0	0	1	1	0	0	0	130	70	20141021	0	0	0	0.85	1.12	2218	2494	2356
20270166	203.6	1	38	0	24.8	20151209	1	1	0	0	1	13	0	0	0	0	0	0	3.63	0.1	20061213	AVF	0	1	1	0	1	0	0	0	0	1	0	0	0	0	0	0	150	80	20151216	0	0	0	1.31	1.28	1596	1598	1597
70036825	#NULL!	0	56	1	23.7	20150901	0	0	0	0	0	17	0	0	0	0	0	0	2.83	2.65	20100531	AVF	0	1	0	1	0	0	0	0	0	1	0	0	0	1	0	0	140	60	20150303	1	1	10	#NULL!	#NULL!	#NULL!	#NULL!	#NULL!
961049445	117.5	0	89	1	23.5	20150112	1	1	1	1	0	24	0	0	0	0	0	0	1.12	1.15714	20150115	AVF	1	1	1	1	0	0	0	0	0	1	0	0	0	1	0	0	160	80	20150502	1	0	4	0.85	0.65	1494	1497	1495.5
140423343	153.7	1	48	0	23.4	20151222	1	0	1	0	0	13	0	0	0	0	0	0	3.07	3.22	20150304	AVF	1	1	1	1	0	0	0	1	0	1	0	0	0	0	0	0	154	97	20160107	0	0	0	1.22	1.27	1299	1348	1323.5
961039505	96.9	0	76	0	20.2	20150622	1	0	0	1	0	4	1	0	0	0	1	20150926	1.95	1.77778	20120702	AVF	1	1	1	0	0	0	0	0	0	1	0	0	0	0	0	0	160	60	20150513	0	0	2	#NULL!	#NULL!	#NULL!	#NULL!	#NULL!
110046043	#NULL!	0	49	1	35.9	20150223	0	0	0	0	0	23	0	0	0	0	0	0	3.5	3.12222	20111121	AVF	1	1	0	1	1	1	0	1	0	0	1	1	1	1	0	0	140	100	20160511	1	0	5	#NULL!	#NULL!	#NULL!	#NULL!	#NULL!
90253086	111.9	0	46	1	26.4	20141029	0	0	0	0	0	27	0	0	0	0	0	0	3.535	-0.085	20130323	AVF	0	0	0	1	1	0	0	1	0	1	0	0	0	1	0	0	170	80	20141021	1	0	4	1.22	1.28	1829	1754	1791.5
870335407	160.5	1	71	1	21.5	20150115	0	0	0	0	0	24	0	0	0	0	0	0	3.15	0.03	20140619	AVF	1	1	0	1	0	0	0	0	0	1	0	0	0	1	0	0	180	70	20141103	1	0	5	1.36	1.31	1944	1997	1970.5
30037996	122.8	1	61	1	19.8	20141015	1	1	0	0	0	27	0	0	0	0	0	0	2.96	0.16	20090706	AVF	1	1	0	0	1	1	0	1	0	1	0	0	0	1	0	0	160	80	20141016	1	0	6	1.19	1.27	2084	2164	2124
950396103	164.2	0	69	1	28.9	20160421	0	0	0	0	0	9	0	0	0	0	0	0	2.97	2.97	20150107	AVF	1	0	0	1	0	0	0	0	0	1	0	0	0	1	0	0	154	71	20160407	1	1	10	1.11	1.12	1835	2064	1949.5
860447385	153.9	0	70	1	31	20151204	1	1	0	0	1	14	0	0	0	0	0	0	3.35	3	20120322	AVF	1	1	1	1	1	1	1	0	1	1	0	0	0	0	0	0	130	70	20150424	0	0	1	1.12	1.13	2167	2128	2147.5
881064995	120.2	0	59	1	29.2	20150715	1	1	1	0	0	18	0	0	0	0	0	0	3.57	2.98889	20130319	AVF	0	1	0	0	1	1	1	1	0	0	0	1	1	0	0	0	180	100	20150303	0	0	1	1.09	1.06	2114	2588	2351
110441716	#NULL!	1	41	1	20.9	20150801	0	1	0	0	1	18	0	0	0	0	0	0	1.1	4.19	20130529	AVF	1	1	1	0	1	0	0	0	0	0	1	0	0	1	0	0	140	70	20150801	1	1	11	#NULL!	#NULL!	#NULL!	#NULL!	#NULL!
850084325	177.1	0	80	0	17.3	20151224	0	0	0	0	0	13	0	0	0	0	0	0	1.86	1.54444	20130109	AVF	1	0	0	1	0	1	1	0	0	1	0	0	0	0	0	0	110	60	20150303	0	0	2	1.06	1.05	1582	1501	1541.5
90219366	128.5	1	54	1	25.3	20141223	1	1	0	0	0	25	0	0	0	0	0	0	2.69	0.11	20140212	AVG	0	1	0	1	0	1	0	0	0	1	0	3	1	3	1	1	120	50	20141223	1	1	17	1.03	0.92	#NULL!	1933	1933
960011955	148.8	0	36	1	21.1	20141021	0	0	0	0	0	27	0	0	0	0	0	0	3.67	1.07	20131008	AVF	1	0	0	0	1	0	1	1	0	1	0	0	0	0	0	0	200	90	20141016	0	0	0	1.18	1.23	1912	1902	1907
110235163	163.4	1	56	1	26.9	20141118	0	0	0	0	1	18	1	1	1	20160419	0	0	2.27	2.69	20111031	AVF	1	1	1	1	0	0	0	0	0	0	0	0	0	1	0	0	168	80	20140915	1	0	7	1.32	1.27	1746	1692	1719
981549225	79.6	0	52	0	25.4	20151030	0	0	0	0	0	15	0	0	0	0	0	0	3.3	3.15556	20150205	AVF	0	0	0	0	0	0	0	0	0	1	1	0	0	0	0	0	140	80	20150303	0	0	0	1.05	1.12	1016	1187	1101.5
																																		128
[truncated: 32 more columns]
